# Supplementary material for: TRPV4 Stimulation Level Regulates Ca2+-Dependent Control of Human Corneal Endothelial Cell Viability and Survival
Source: Membranes (Basel). 2022 Feb 28;12(3):281. doi: 10.3390/membranes12030281 (PMC8952823; doi:10.3390/membranes12030281)
Supplement: Supplementary file 1 [file membranes-12-00281-s001.zip]

Archive with 4 entries (4 files):
- membranes-1576125-Suipplementary.pdf
- Video M1.avi
- Video M2.avi
- Video M3.avi
